# Supplementary material for: Effects of Different Rearing Systems (Cage vs. Free-Range) on Growth Performance, Serum Biochemical Parameters, Slaughter Performance, Cecal Microbiota, and Hepatic Metabolism of Yellow-Feathered Broilers
Source: Animals (Basel). 2026 Jun 21;16(12):1920. doi: 10.3390/ani16121920 (PMC13295336; doi:10.3390/ani16121920)
Supplement: Supplementary file 1 [file animals-16-01920-s001.zip]

Archive with 1 entries (1 files):
- animals-4365693-supplementary.pdf
